# Supplementary material for: Human Circulating Antibody-Producing B Cell as a Predictive Measure of Mucosal Immunity to Poliovirus
Source: PLoS One. 2016 Jan 5;11(1):e0146010. doi: 10.1371/journal.pone.0146010 (PMC4701219; doi:10.1371/journal.pone.0146010)
Supplement: S2 File — (XLS) [file pone.0146010.s002.xls]

## Sheet: ELISPOT - data for uploadin 
id	intervention	viruscultureresults.28	vtype.28	viruscultureresults.31	vtype.31	viruscultureresults.35	vtype.35	viruscultureresults.42	vtype.42	p10	p20	p30	p128	p228	p328	p156	p256	p356	p1a4b7iga0	p1a4b7igg0	p1totaliga0	p1totaligg0	p2a4b7iga0	p2a4b7igg0	p2totaliga0	p2totaligg0	p3a4b7iga0	p3a4b7igg0	p3totaliga0	p3totaligg0	p1a4b7iga7	p1a4b7igg7	p1totaliga7	p1totaligg7	p2a4b7iga7	p2a4b7igg7	p2totaliga7	p2totaligg7	p3a4b7iga7	p3a4b7igg7	p3totaliga7	p3totaligg7	iga_denom_k/lambda	igg_denom_k/lambda	p1a4b7iga_perPBMC_10^6	p1a4b7igg_perPBMC_10^6	p1totaliga_perPBMC_10^6	p1totaligg_perPBMC_10^6	p2a4b7iga_perPBMC_10^6
A028	ORAL (bOPV)	Negative		L20B POSITIVE	P1VACCINE+P3VACCINE	L20B POSITIVE	P1VACCINE	Negative		7.5	5.5	2.83	10.5	8.17	8.83	10.5	8.17	8.17	0	0	0	0	0	0	0	0	0	0	0	0	10	0	10	0	0	0	0	0	0	0	0	0	4140	1160	2415.46	0	2415.46	0	0
A029	INTRAMUSCULAR (IPV)	Negative		Negative		Negative		Negative		6.5	4.17	3.17	10.5	10.5	10.5	10.5	10.5	10.5	0	0	0	0	0	0	0	0	0	0	0	0	160	10	160	10	0	0	10	5	155	25	155	25	1620	1420	98765.4	7042.25	98765.4	7042.25	0
A030	NO VACCINE	Negative		L20B POSITIVE	P1VACCINE	L20B POSITIVE	P1VACCINE	Negative		4.5	4.5	2.83	4.83	4.83	2.83	10.5	10.5	3.5	0	0	0	0	0	0	0	0	0	0	0	0	100	50	270	195	335	20	410	170	380	0	485	50	8520	2720	11737.1	18382.4	31690.1	71691.2	39319.2
A031	ORAL (bOPV)	Negative		Negative		Negative		Negative		5.83	7.17	6.17	9.5	8.5	7.83	8.5	7.5	6.5	0	0	0	0	0	0	0	0	0	0	0	0	0	0	0	0	0	0	0	0	0	0	0	0	1020	260	0	0	0	0	0
A044	INTRAMUSCULAR (IPV)	Negative		L20B POSITIVE	P1VACCINE	L20B POSITIVE	P1VACCINE	L20B POSITIVE	P3VACCINE	8.17	7.5	7.17	10.5	9.17	10.5	10.5	8.5	10.5	0	0	0	0	0	0	0	0	0	0	0	0	95	40	200	145	120	15	400	95	0	5	25	30	2885	2880	32928.9	13888.9	69324.1	50347.2	41594.5
A045	INTRAMUSCULAR (IPV)			Negative						5.17	5.17	4.83							0	0	0	0	0	0	0	0	0	0	0	0	0	0	0	0	0	0	0	0	0	5	5	10	3440	5400	0	0	0	0	0
A046	NO VACCINE	Negative		L20B POSITIVE	P3VACCINE	Negative		L20B POSITIVE	P1VACCINE	6.5	4.5	7.17	6.83	5.5	6.83	10.5	7.5	9.83	20	0	40	0	25	0	30	0	20	0	30	0	100	270	125	455	155	115	170	120	115	205	130	210	6160	3380	16233.8	79881.7	20292.2	134615	25162.3
A047	INTRAMUSCULAR (IPV)	Negative		L20B POSITIVE	P3VACCINE	L20B POSITIVE	P3VACCINE	L20B POSITIVE	P3VACCINE	5.83	7.17	4.5	10.5	10.5	10.5	10.5	9.5	10.5	0	0	0	0	0	0	0	0	0	0	0	0	10	0	10	5	5	0	5	5	0	0	0	10	5140	2980	1945.53	0	1945.53	1677.85	972.763
A062	ORAL (bOPV)	Negative		L20B POSITIVE	P3VACCINE	L20B POSITIVE	P3VACCINE	Negative		6.83	7.5	7.5	7.5	8.83	10.17	8.17	8.83	9.5	0	0	60	0	5	0	20	0	0	0	0	0	1230	90	1540	90	920	30	1360	30	1635	45	1635	45	5520	1370	222826	65693.4	278986	65693.4	166667
A063	NO VACCINE	Negative		Negative		Negative		Negative		6.17	4.5	2.5	5.83	4.83	2.5	5.83	4.5	2.5	0	0	0	0	0	0	0	0	0	0	0	0	5	0	10	0	0	0	15	0	0	0	0	0	3520	1140	1420.45	0	2840.91	0	0
A064	ORAL (bOPV)	Negative		L20B POSITIVE	P3VACCINE	L20B POSITIVE	P3VACCINE	L20B POSITIVE	P3VACCINE	4.17	5.83	5.17	4.5	6.17	4.83	4.83	8.5	10.17	0	0	0	0	0	0	0	0	0	0	0	0	0	0	0	15	0	0	0	0	0	0	10	0	3360	2060	0	0	0	7281.55	0
A065	INTRAMUSCULAR (IPV)	Negative		Negative		Negative		Negative		8.17	6.5	7.5	10.5	10.5	10.5	9.5	10.5	10.5	0	0	20	0	0	0	15	0	5	0	20	0	0	15	15	375	25	85	190	880	20	15	85	125	6000	8680	0	1728.11	2500	43202.8	4166.67
A066	INTRAMUSCULAR (IPV)	Negative		Negative		Negative		Negative		9.17	6.83	7.5	10.17	10.5	10.5	9.83	9.5	10.5	55	0	195	0	40	0	85	0	120	0	160	5	10	10	60	150	35	15	60	145	10	0	60	0	4100	2740	2439.02	3649.64	14634.1	54744.5	8536.59
A067	NO VACCINE	Negative		Negative		Negative		Negative		8.5	6.17	7.17	8.17	6.17	6.5	8.5	6.5	7.17	0	0	0	0	0	0	0	0	0	0	0	0	0	0	10	0	0	0	0	0	0	10	0	10	4460	1020	0	0	2242.15	0	0
A086	NO VACCINE	Negative		Negative		Negative		Negative		5.5	5.5	3.5	5.5	4.5	3.5	5.17	4.83	4.5	0	0	0	0	0	0	0	0	0	0	0	0	0	0	0	0	0	0	0	0	0	0	0	0	2740	2120	0	0	0	0	0
A087	NO VACCINE	Negative		L20B POSITIVE	P1VACCINE	L20B POSITIVE	P1VACCINE	L20B POSITIVE	P1VACCINE	7.5	8.17	7.5	6.83	7.83	7.83	10.5	9.17	7.17	0	0	0	0	0	0	0	0	0	0	0	0	0	0	0	0	0	0	0	0	0	0	0	10	1460	1960	0	0	0	0	0
A088	NO VACCINE	Negative		L20B POSITIVE	P1VACCINE	L20B POSITIVE	P1VACCINE+P3VACCINE	L20B POSITIVE	P3VACCINE	7.83	6.5	6.5	8.5	6.5	6.5	10.17	8.5	10.5	0	0	0	0	0	0	0	0	0	0	0	25	0	0	5	30	0	0	0	0	0	10	0	20	7500	8800	0	0	666.667	3409.09	0
A089	ORAL (bOPV)	Negative		Negative		Negative		Negative		6.83	6.5	4.5	6.83	6.17	4.83	6.17	5.5	4.83	0	0	0	0	0	0	0	0	0	0	0	0	0	0	0	0	0	0	0	0	0	0	0	0	1580	2180	0	0	0	0	0
A090	ORAL (bOPV)	Negative		L20B POSITIVE	P1VACCINE	L20B POSITIVE	P1VACCINE	L20B POSITIVE	P1VACCINE	6.5	4.17	7.83	6.17	3.5	8.5	9.17	4.17	8.17	0	0	0	0	0	0	0	0	0	0	15	0	0	0	0	10	0	0	0	30	0	0	0	15	2460	3700	0	0	0	2702.7	0
A094	NO VACCINE	Negative		L20B POSITIVE	P3VACCINE	L20B POSITIVE	P3VACCINE	Negative		6.17	4.83	5.5	5.17	4.5	5.5	7.17	5.5	10.5	0	0	0	0	0	0	0	0	0	0	0	0	0	0	0	0	0	0	0	0	0	0	0	0	2880	1400	0	0	0	0	0
B026	NO VACCINE	Negative		L20B POSITIVE	P1VACCINE	L20B POSITIVE	P1VACCINE+P3VACCINE	Negative		8.83	6.17	6.83	8.5	5.5	7.5	10.5	8.17	9.5	0	0	0	0	0	0	0	0	0	0	0	0	0	0	0	0	0	0	0	0	0	0	0	0	14600	1800	0	0	0	0	0
B027	INTRAMUSCULAR (IPV)	Negative		Negative		Negative		Negative		7.17	5.83	6.17	10.5	10.5	10.5	10.5	10.5	10.5	0	0	0	0	0	0	0	0	0	0	0	0	30	25	270	165	75	30	100	50	40	5	40	5	2390	620	12552.3	40322.6	112971	266129	31380.8
B028	ORAL (bOPV)	Negative		Negative		Negative		Negative		7.83	4.83	3.17	8.5	4.83	3.5	8.5	5.83	4.17	40	0	40	0	0	0	0	0	25	0	55	0	0	5	5	5	0	0	5	0	0	0	5	0	233400	1220	0	4098.36	21.4225	4098.36	0
B029	NO VACCINE	Negative		L20B POSITIVE	P1VACCINE+P3VACCINE	L20B POSITIVE	P1VACCINE+P3VACCINE	L20B POSITIVE	P3VACCINE	6.83	5.5	3.83	6.5	5.5	3.5	10.5	9.17	10.17	0	0	0	0	0	0	0	0	0	0	0	0	20	0	50	10	20	0	40	0	0	0	10	20	4385	2620	4561	0	11402.5	3816.79	4561
B045	NO VACCINE	Negative		L20B POSITIVE	P3VACCINE	L20B POSITIVE	P3VACCINE	Negative		10.5	7.83	7.17	10.5	7.5	6.83	10.5	10.17	10.5	0	0	0	0	0	0	0	0	0	0	0	0	0	0	20	5	0	0	0	0	0	0	15	0	2970	1e-05	0	0	6734.01	500000000000	0
B046	ORAL (bOPV)	Negative		L20B POSITIVE	P1VACCINE	L20B POSITIVE	P1VACCINE	Negative		8.17	6.83	5.83	8.17	8.5	10.17	10.5	9.5	9.17	0	0	0	0	0	0	0	0	0	0	0	0	5	25	20	60	0	0	0	0	0	15	10	70	7920	13520	631.313	1849.11	2525.25	4437.87	0
B047	INTRAMUSCULAR (IPV)			L20B POSITIVE	P3VACCINE					6.5	4.5	2.5							0	0	10	0	0	0	0	0	0	0	0	0	0	0	0	0	0	0	0	0	0	0	0	0	0	0	0	0	0	0	0
B048	NO VACCINE	Negative		Negative		Negative		Negative		5.17	4.5	3.83	5.5	4.83	4.5	5.5	4.83	4.17	0	0	0	0	0	0	0	0	0	0	0	0	5	0	5	10	0	0	0	0	0	0	0	5	1980	1040	2525.25	0	2525.25	9615.38	0
B060	INTRAMUSCULAR (IPV)	Negative		Negative		Negative		Negative		6.17	7.83	6.17	10.5	10.5	10.5	10.5	10.5	10.5	0	0	0	0	0	0	15	0	5	0	30	0	40	815	95	1070	145	230	225	300	95	10	150	10	7380	11520	5420.05	70746.5	12872.6	92881.9	19647.7
B061	NO VACCINE	Negative		L20B POSITIVE	P3VACCINE	L20B POSITIVE	P3VACCINE	L20B POSITIVE	P3VACCINE	10.17	5.5	7.17	9.83	5.5	6.17	10.5	7.5	10.5	0	0	0	0	0	0	0	0	0	0	0	0	0	0	0	0	0	0	0	0	0	0	0	0	1e-05	1e-05	0	0	0	0	0
B063	ORAL (bOPV)	L20B POSITIVE	P3VACCINE	L20B POSITIVE	P3VACCINE	L20B POSITIVE	P3VACCINE	Negative		5.5	6.5	3.5	10.5	10.5	10.17	10.5	10.5	9.83	0	0	0	0	0	0	0	0	5	0	0	0	0	0	0	10	0	0	0	0	0	0	0	0	2840	2550	0	0	0	3921.57	0
B064	ORAL (bOPV)	L20B POSITIVE	P3VACCINE	L20B POSITIVE	P3VACCINE	L20B POSITIVE	P3VACCINE	L20B POSITIVE	P3VACCINE	7.17	5.5	6.83	6.83	6.5	9.5	7.17	6.5	10.17	0	0	0	0	0	0	0	0	0	0	0	0	0	0	0	10	0	0	0	0	10	10	10	10	4920	2320	0	0	0	4310.34	0
B065	NO VACCINE	Negative		L20B POSITIVE	P1VACCINE+P3VACCINE	L20B POSITIVE	P1VACCINE+P3VACCINE	L20B POSITIVE	P1VACCINE+P3VACCINE	5.17	3.83	4.17	4.83	4.17	3.83	10.5	8.17	8.5	0	0	0	0	0	0	40	0	30	15	45	35	10	0	15	0	0	0	5	5	0	0	0	0	2820	2920	3546.1	0	5319.15	0	0
B066	ORAL (bOPV)	Negative		L20B POSITIVE	P1VACCINE	Negative		Negative		7.5	5.17	5.83	8.17	7.17	9.5	9.5	6.17	7.83	0	0	0	0	0	0	20	0	0	0	0	0	10	0	20	0	0	0	0	0	15	10	30	10	2180	1480	4587.16	0	9174.31	0	0
B079	INTRAMUSCULAR (IPV)	Negative		Negative		Negative		Negative		8.5	5.83	3.83	10.5	10.5	10.5	10.5	10.5	10.5	0	0	0	0	0	0	0	0	0	0	0	0	440	95	630	440	1460	145	1645	485	535	245	750	340	12970	4820	33924.4	19709.5	48573.6	91286.3	112567
B080	ORAL (bOPV)	Negative		Negative		Negative		Negative		5.83	4.83	4.83	10.5	7.17	6.17	10.5	6.83	6.17	0	0	0	0	0	0	0	0	0	0	0	0	0	0	0	0	0	0	0	0	0	0	0	0	2380	1340	0	0	0	0	0
B081	INTRAMUSCULAR (IPV)	Negative		Negative		Negative		Negative		4.83	5.17	3.83	10.5	10.5	10.5	10.5	10.5	10.5	20	0	50	10	10	0	65	0	110	0	320	25	30	120	95	190	60	50	115	200	175	180	175	180	2360	3540	12711.9	33898.3	40254.2	53672.3	25423.7
B082	NO VACCINE	Negative		Negative				Negative		8.83	8.17	7.5	8.83	8.17	7.83	8.5	7.5	7.5	0	0	65	0	45	0	90	0	65	0	145	20	50	10	60	20	5	0	30	10	25	35	45	35	5300	7040	9433.96	1420.45	11320.8	2840.91	943.396
B083	NO VACCINE	Negative		L20B POSITIVE	P1VACCINE+P3VACCINE	L20B POSITIVE	P3VACCINE	L20B POSITIVE	P1VACCINE	6.5	5.17	2.5	6.5	4.5	2.5	10.5	8.17	8.83	0	0	0	0	0	0	0	0	0	0	0	0	0	0	0	0	0	0	0	0	0	0	0	20	3780	5160	0	0	0	0	0
B085	INTRAMUSCULAR (IPV)			Negative						6.83	5.17	6.17							0	0	0	0	0	0	0	0	0	0	0	0	5	115	50	165	135	120	115	110	100	20	70	10	2820	2280	1773.05	50438.6	17730.5	72368.4	47872.3
C027	ORAL (bOPV)	Negative		Negative		Negative		Negative		5.5	5.17	5.5	10.5	9.83	5.83	10.5	8.83	6.17	0	0	0	0	0	0	0	0	0	0	0	0	0	0	0	0	0	0	0	0	0	0	0	0	920	240	0	0	0	0	0
C028	NO VACCINE	Negative		Negative		Negative		Negative		7.83	4.17	5.17	8.5	4.5	4.5	7.5	4.17	4.5	0	0	0	0	0	0	0	0	5	0	0	0	0	0	0	0	0	0	0	0	0	0	0	0	5250	1300	0	0	0	0	0
C030	ORAL (bOPV)	L20B POSITIVE	P3VACCINE	L20B POSITIVE	P1VACCINE	L20B POSITIVE	P1VACCINE	L20B POSITIVE	P1VACCINE	7.17	7.83	8.83	8.17	7.83	9.83	10.17	8.5	9.5	0	0	0	0	0	0	0	0	0	0	0	0	0	0	0	70	0	10	0	30	0	10	0	90	2480	2760	0	0	0	25362.3	0
C036	INTRAMUSCULAR (IPV)	Negative		Negative		Negative		Negative		6.5	4.17	4.17	10.5	10.5	10.5	10.5	10.5	9.83	0	0	10	0	0	0	0	0	0	0	0	0	190	55	235	145	430	15	695	85	680	15	810	25	7020	3020	27065.5	18211.9	33475.8	48013.2	61253.6
C043	NO VACCINE	Negative		Negative		L20B POSITIVE	P1VACCINE	L20B POSITIVE	P1VACCINE	7.83	5.5	4.17	7.5	5.83	4.5	10.5	7.5	6.17	0	0	0	0	0	0	0	0	0	0	0	0	0	0	0	0	0	0	0	0	0	0	0	0	650	360	0	0	0	0	0
C044	NO VACCINE	Negative		Negative		Negative		Negative		10.5	7.17	5.83	9.83	6.5	5.5	10.17	6.83	5.83	0	0	25	0	5	0	0	0	15	0	30	0	5	0	15	10	10	0	10	0	0	0	0	0	6040	2340	827.815	0	2483.44	4273.5	1655.63
C045	NO VACCINE	Negative		Negative		Negative		Negative		9.5	8.5	8.5	9.17	8.5	8.5	9.17	7.83	8.17	0	0	20	0	15	0	45	0	20	0	45	0	0	0	15	15	0	0	15	5	5	0	25	5	5260	2180	0	0	2851.71	6880.73	0
C046	INTRAMUSCULAR (IPV)	Negative		Negative		Negative		Negative		4.17	6.17	5.83	9.5	10.5	10.5	8.5	9.17	9.83	0	0	0	0	0	0	0	0	0	0	0	0	95	65	140	70	255	60	280	100	20	5	20	5	3880	1800	24484.5	36111.1	36082.5	38888.9	65721.6
C063	NO VACCINE	Negative		L20B POSITIVE	P1VACCINE+P3VACCINE	L20B POSITIVE	P3VACCINE	Negative		6.83	6.17	5.83	6.5	6.17	5.5	6.83	6.5	8.17	0	0	0	0	0	0	0	0	0	5	0	10	0	0	0	0	0	0	0	5	5	0	5	10	3040	1880	0	0	0	0	0
C064	NO VACCINE	Negative		L20B POSITIVE	P1VACCINE	Negative		Negative		6.83	4.5	7.83	6.5	4.17	7.83	10.17	5.83	7.83	0	0	0	0	0	0	0	0	0	0	0	0	0	0	0	0	0	0	0	0	0	0	0	10	2120	1240	0	0	0	0	0
C065	INTRAMUSCULAR (IPV)	Negative		Negative		Negative		Negative		5.5	8.5	3.83	10.5	10.5	10.5	10.5	10.5	10.5	0	0	0	0	0	0	0	0	0	0	0	0	85	150	85	455	110	575	235	1145	115	70	260	210	2360	4160	36016.9	36057.7	36016.9	109375	46610.2
C066	INTRAMUSCULAR (IPV)	Negative		L20B POSITIVE	P1VACCINE	L20B POSITIVE	P1VACCINE	Negative		7.5	4.5	5.83	10.5	9.5	10.5	9.83	8.5	10.17	0	0	0	0	0	0	0	0	0	0	0	0	40	35	115	85	385	25	520	60	5	0	15	10	3600	2700	11111.1	12963	31944.4	31481.5	106944
C068	INTRAMUSCULAR (IPV)	Negative				Negative		Negative		7.83	2.5	5.17	10.5	10.5	10.5	10.5	10.5	10.5	0	0	0	0	0	0	0	0	0	0	0	0	35	65	185	325	315	45	1025	185	150	10	505	45	11920	4040	2936.24	16089.1	15520.1	80445.5	26426.2
C074	INTRAMUSCULAR (IPV)	Negative		Negative		Negative		Negative		8.5	8.5	6.83	10.17	10.5	10.5	8.83	10.5	10.5	0	0	0	0	0	0	0	0	0	0	0	0	25	10	110	95	230	70	395	165	255	0	640	30	5160	2660	4844.96	3759.4	21317.8	35714.3	44573.6
C081	ORAL (bOPV)	Negative		Negative		Negative		Negative		7.17	2.5	2.5	8.5	5.5	8.5	7.17	4.17	6.17	0	0	0	0	0	0	0	0	0	0	0	0	25	0	80	15	0	0	0	0	10	0	20	20	2780	1600	8992.81	0	28777	9375	0
C082	NO VACCINE	Negative		L20B POSITIVE	P1VACCINE+P3VACCINE	L20B POSITIVE	P1VACCINE+P3VACCINE	L20B POSITIVE	P1VACCINE	7.5	7.5	7.83	8.5	6.5	7.5	9.83	9.17	9.5	0	0	0	0	0	0	0	0	0	0	0	0	0	0	0	0	0	0	0	0	0	0	0	0	3000	1720	0	0	0	0	0
C083	ORAL (bOPV)	Negative		Negative		Negative		Negative		6.5	5.17	2.5	7.17	5.17	4.83	6.83	5.5	3.17	0	0	0	0	0	0	0	0	0	0	0	0	120	55	215	80	50	15	60	45	320	140	410	140	2440	1900	49180.3	28947.4	88114.8	42105.3	20491.8
C084	ORAL (bOPV)	L20B POSITIVE	P3VACCINE	L20B POSITIVE	P3VACCINE	L20B POSITIVE	P3VACCINE	L20B POSITIVE	P3VACCINE	6.17	4.5	4.17	7.17	9.5	9.5	7.5	8.5	8.83	0	0	0	0	0	0	0	0	0	0	0	0	0	0	0	0	0	0	0	0	0	0	0	0	8060	7560	0	0	0	0	0
C091	INTRAMUSCULAR (IPV)	Negative		Negative		Negative		Negative		6.5	5.17	4.83	10.5	9.83	10.5	10.5	10.17	10.5	0	0	0	0	0	0	0	0	0	0	0	0	10	25	25	95	15	25	15	65	5	45	35	205	4400	3260	2272.73	7668.71	5681.82	29141.1	3409.09
C092	ORAL (bOPV)	Negative		Negative		Negative		Negative		9.83	8.17	9.5	10.5	8.17	9.17	10.5	8.5	8.5	0	0	0	25	0	0	0	0	0	0	0	0	15	30	25	30	0	15	5	35	0	10	0	20	900	1160	16666.7	25862.1	27777.8	25862.1	0
D025	NO VACCINE	Negative		L20B POSITIVE	P1VACCINE+P3VACCINE	L20B POSITIVE	P1VACCINE	Negative		3.17	4.83	4.17	3.5	5.83	3.83	9.5	8.5	6.5	0	0	0	0	0	0	0	0	0	0	0	0	0	0	5	10	0	0	5	0	0	0	0	0	1980	420	0	0	2525.25	23809.5	0
D026	ORAL (bOPV)	Negative		Negative		Negative		Negative		9.83	7.83	10.5	10.17	8.5	9.83	9.83	7.5	9.5	0	0	0	0	0	0	0	0	0	0	0	0	0	10	0	25	0	0	0	0	0	0	25	0	4380	1780	0	5617.98	0	14044.9	0
D027	NO VACCINE	Negative		L20B POSITIVE	P1VACCINE+P3VACCINE	L20B POSITIVE	P1VACCINE+P3VACCINE	Negative		5.17	4.5	7.17	4.5	4.5	7.17	10.5	9.5	10.5	0	0	0	0	0	0	15	0	0	0	25	0	0	15	0	15	10	0	10	0	0	0	0	0	3980	540	0	27777.8	0	27777.8	2512.56
D028	NO VACCINE	Negative		Negative		Negative		Negative		9.5	6.83	4.83	9.17	8.17	5.5	8.83	7.17	4.83	0	0	0	0	0	0	0	0	0	0	0	0	0	20	0	50	10	5	10	25	0	0	10	0	6640	1660	0	12048.2	0	30120.5	1506.02
D044	INTRAMUSCULAR (IPV)	Negative		L20B POSITIVE	P1VACCINE	L20B POSITIVE	P1VACCINE	L20B POSITIVE	P1VACCINE	9.5	6.17	4.5	10.5	10.5	10.5	10.5	10.5	10.5	0	0	0	0	0	0	30	0	0	0	0	0	15	60	30	85	100	40	220	135	380	0	380	5	3960	3280	3787.88	18292.7	7575.76	25914.6	25252.5
D045	NO VACCINE	Negative		L20B POSITIVE	P3VACCINE	L20B POSITIVE	P3VACCINE	Negative		7.83	5.83	4.83	7.83	5.83	4.83	7.5	6.5	10.5	0	0	0	0	0	0	0	0	0	0	0	0	0	0	5	5	0	0	0	0	0	0	0	0	1420	940	0	0	3521.13	5319.15	0
D046	INTRAMUSCULAR (IPV)	Negative		Negative		Negative		Negative		6.5	5.5	4.5	10.5	10.5	10.5	10.5	10.5	10.5	0	0	0	0	0	0	0	0	0	0	0	0	120	100	185	100	60	15	130	60	60	35	115	80	3280	4340	36585.4	23041.5	56402.4	23041.5	18292.7
D047	INTRAMUSCULAR (IPV)	Negative		Negative		Negative		L20B POSITIVE	P3VACCINE	7.83	4.83	4.83	10.5	10.5	10.5	10.5	9.83	10.5	0	0	0	0	0	0	15	0	0	0	0	0	40	5	110	15	95	10	95	40	25	0	40	5	2560	1520	15625	3289.47	42968.8	9868.42	37109.4
D061	ORAL (bOPV)	L20B POSITIVE	P3VACCINE	L20B POSITIVE	P3VACCINE	L20B POSITIVE	P3VACCINE	Negative		6.17	4.5	2.5	9.83	5.17	5.83	9.5	5.17	7.83	0	0	0	0	0	0	0	0	0	0	0	0	5	0	10	5	0	0	0	0	0	0	0	0	1540	1480	3246.75	0	6493.51	3378.38	0
D062	NO VACCINE	Negative		L20B POSITIVE	P1VACCINE+P3VACCINE	L20B POSITIVE	P1VACCINE+P3VACCINE	Negative		6.83	5.5	5.83	7.17	5.5	5.5	8.5	6.17	6.5	0	0	0	0	0	0	0	0	0	0	0	0	0	0	0	0	0	0	0	0	0	0	0	0	2860	1500	0	0	0	0	0
D063	INTRAMUSCULAR (IPV)	Negative		Negative		Negative		Negative		4.83	5.5	4.5	10.5	10.5	10.5	10.5	10.5	10.5	0	0	0	0	0	0	0	0	0	0	0	0	165	0	170	55	205	60	445	85	210	5	295	25	4080	2300	40441.2	0	41666.7	23913	50245.1
D064	NO VACCINE	Negative		L20B POSITIVE	P1VACCINE+P3VACCINE	L20B POSITIVE	P3VACCINE	Negative		6.17	3.83	4.17	6.5	3.17	4.5	10.5	6.5	10.5	0	0	0	0	0	0	0	0	0	0	0	0	0	0	0	0	0	0	0	0	0	0	0	0	1140	2060	0	0	0	0	0
D065	INTRAMUSCULAR (IPV)	Negative		Negative		Negative		Negative		6.83	5.83	5.83	10.5	10.5	10.5	10.5	10.5	10.5	0	0	0	0	0	0	0	0	0	0	0	0	10	100	10	360	370	255	510	525	335	155	335	155	3620	4320	2762.43	23148.1	2762.43	83333.3	102210
D068	ORAL (bOPV)	Negative		Negative		Negative		Negative		3.17	3.5	2.5	9.17	7.17	9.17	7.83	5.83	8.17	0	0	0	0	0	0	0	0	0	0	0	0	0	5	25	25	0	0	0	10	0	10	0	20	620	2840	0	1760.56	40322.6	8802.82	0
D082	INTRAMUSCULAR (IPV)	Negative		Negative		Negative		Negative		5.5	6.5	8.83	10.5	10.5	10.5	10.5	10.5	10.5	0	0	0	0	0	0	0	0	0	0	0	0	100	310	175	470	120	310	220	345	60	5	80	20	2220	5100	45045	60784.3	78828.8	92156.9	54054.1
D083	ORAL (bOPV)	Negative		Negative		Negative		Negative		8.83	5.5	8.17	10.5	6.17	10.5	10.5	5.83	10.5	0	0	0	0	0	0	0	0	0	0	0	0	0	0	0	0	0	0	0	0	0	0	0	0	2100	2180	0	0	0	0	0
D087	ORAL (bOPV)	Negative		Negative		L20B POSITIVE	P3VACCINE	Negative		5.17	7.5	9.83	5.5	7.5	10.17	5.83	7.17	10.5	0	0	0	0	0	0	0	0	0	0	0	0	0	0	5	10	0	0	0	0	0	0	0	0	1820	2400	0	0	2747.25	4166.67	0
D088	ORAL (bOPV)	Negative		Negative		Negative		Negative		7.5	2.5	3.17	10.5	9.83	6.5	10.5	8.5	4.5	0	0	10	0	0	0	0	0	0	0	0	0	0	10	0	20	0	5	10	5	0	0	0	0	1180	2180	0	4587.16	0	9174.31	0
D089	ORAL (bOPV)	Negative		Negative		Negative		Negative		6.5	2.5	4.5	6.5	2.5	3.17	6.5	2.5	2.5	0	0	0	0	0	0	0	0	0	0	0	0	0	5	0	10	0	0	0	0	0	0	0	0	1980	2580	0	1937.98	0	3875.97	0
D090	ORAL (bOPV)	Negative		Negative		Negative		Negative		6.5	3.5	4.5	10.5	6.83	10.17	10.5	6.5	8.5	0	0	0	0	0	0	0	0	0	0	0	0	0	0	0	0	0	0	0	0	0	10	5	10	1400	1500	0	0	0	0	0
E026	ORAL (bOPV)	Negative		L20B POSITIVE	P3VACCINE	L20B POSITIVE	P3VACCINE	Negative		7.5	9.5	10.17	6.5	9.5	10.17	6.83	9.17	10.5	5	0	5	0	0	0	0	0	0	0	0	0	0	0	0	0	0	0	0	0	0	0	0	0	3560	2340	0	0	0	0	0
E027	NO VACCINE	Negative		Negative		L20B POSITIVE	P3VACCINE	Negative		6.83	5.17	5.5	6.5	4.83	5.17	7.17	5.5	7.5	5	0	25	0	0	0	0	0	0	0	0	0	10	0	25	0	0	0	15	10	5	0	15	0	2260	1040	4424.78	0	11061.9	0	0
E028	INTRAMUSCULAR (IPV)	Negative		Negative		Negative		Negative		9.17	5.5	3.83	9.17	10.5	10.5	8.83	9.5	10.5	0	0	0	0	0	0	0	0	0	0	0	0	0	0	0	35	230	25	390	35	20	15	20	50	8600	3900	0	0	0	8974.36	26744.2
E029	INTRAMUSCULAR (IPV)	Negative		Negative		Negative		Negative		8.17	6.17	8.5	10.5	10.5	10.5	10.5	10.5	10.5	0	0	0	0	0	0	0	0	0	0	0	0	0	0	0	0	120	10	260	10	5	0	35	0	3240	1400	0	0	0	0	37037
E044	NO VACCINE	Negative		L20B POSITIVE	P3VACCINE	L20B POSITIVE	P3VACCINE	Negative		8.17	4.5	5.5	8.83	4.5	5.17	9.17	6.17	10.17	0	0	0	0	0	0	0	0	0	0	0	0	0	0	0	25	0	0	5	0	0	0	0	0	960	1660	0	0	0	15060.2	0
E045	NO VACCINE	Negative		L20B POSITIVE	P1VACCINE+P3VACCINE	L20B POSITIVE	P3VACCINE	Negative		8.5	6.83	4.83	8.17	6.83	4.17	10.5	8.83	10.17	0	0	0	0	0	0	0	0	0	0	0	0	0	0	0	0	0	0	0	5	0	0	0	0	1960	940	0	0	0	0	0
E046	INTRAMUSCULAR (IPV)	Negative		Negative		Negative		Negative		9.17	2.83	3.5	10.5	10.5	10.5	10.5	9.83	10.5	0	0	0	0	0	0	0	0	0	0	0	0	0	0	15	20	30	5	60	5	30	5	70	35	2840	2100	0	0	5281.69	9523.81	10563.4
E047	INTRAMUSCULAR (IPV)	Negative		L20B POSITIVE	P1VACCINE+P3VACCINE	Negative		Negative		8.5	6.17	5.17	10.5	10.5	10.5	10.5	10.17	10.5	0	0	0	0	0	0	10	0	15	0	0	0	10	20	15	120	10	15	25	30	15	10	20	20	1520	1320	6578.95	15151.5	9868.42	90909.1	6578.95
E062	ORAL (bOPV)	Negative		L20B POSITIVE	P1VACCINE+P3VACCINE	L20B POSITIVE	P1VACCINE+P3VACCINE	L20B POSITIVE	P1VACCINE	7.83	7.17	6.17	9.5	8.5	10.5	10.5	8.5	10.5	0	0	0	0	0	0	0	0	0	0	0	0	0	0	170	0	0	0	0	0	0	0	0	0	1120	680	0	0	151786	0	0
E063	NO VACCINE	Negative		Negative		L20B POSITIVE	P3VACCINE	L20B POSITIVE	P3VACCINE	4.83	3.83	2.5	4.83	3.83	2.83	4.83	6.5	7.5	0	0	0	0	0	0	0	0	0	0	0	0	0	0	0	0	0	0	0	0	0	0	0	0	3360	4480	0	0	0	0	0
E064	NO VACCINE	Negative		Negative		L20B POSITIVE	P1VACCINE	Negative		6.83	4.83	4.5	6.17	4.5	4.5	10.5	8.5	6.83	0	0	0	0	0	0	0	0	0	0	0	0	5	10	95	25	5	0	40	0	0	5	60	30	3920	2200	1275.51	4545.45	24234.7	11363.6	1275.51
E065	INTRAMUSCULAR (IPV)	Negative		Negative		Negative		Negative		8.5	7.5	6.83	10.5	10.5	10.5	10.5	10.5	10.5	0	0	0	0	0	0	0	0	0	0	0	0	35	35	70	60	410	5	500	70	235	10	280	35	15580	3720	2246.47	9408.6	4492.94	16129	26315.8
E067	NO VACCINE	Negative		Negative		Negative		Negative		7.5	4.83	7.5	7.17	4.83	7.17	7.5	4.5	7.17	0	0	0	0	0	0	0	0	0	0	0	0	0	0	0	0	0	0	0	0	0	0	0	0	2600	1280	0	0	0	0	0
E068	INTRAMUSCULAR (IPV)	Negative		Negative		Negative		Negative		6.83	7.83	9.5	10.5	10.5	10.5	10.17	10.5	10.5	0	0	0	0	0	0	0	0	0	0	0	0	15	0	15	55	115	15	155	85	25	5	30	10	2560	2320	5859.38	0	5859.38	23706.9	44921.9
E082	ORAL (bOPV)	L20B POSITIVE	P1VACCINE	Negative		Negative		Negative		5.83	5.5	5.5	10.5	8.83	6.83	10.5	8.17	6.17	0	0	0	0	0	0	0	0	0	0	0	0	0	0	0	0	0	0	0	0	0	0	0	0	760	1620	0	0	0	0	0
E083	INTRAMUSCULAR (IPV)	Negative		Negative		Negative		Negative		6.17	3.5	4.5	10.5	10.5	10.5	10.5	9.5	10.5	0	0	0	0	0	0	0	0	0	0	0	0	15	5	55	60	120	45	370	60	85	15	150	80	3160	2040	4746.84	2450.98	17405.1	29411.8	37974.7
E084	ORAL (bOPV)	Negative		Negative		Negative		Negative		6.5	4.5	6.5	5.83	4.17	7.5	6.5	4.17	7.5	0	0	0	0	0	0	0	0	0	0	0	0	0	0	0	0	0	0	0	0	0	0	0	0	800	1340	0	0	0	0	0
E085	ORAL (bOPV)	Negative		L20B POSITIVE	P3VACCINE	Negative		Negative		10.5	5.5	4.5	9.5	5.5	4.5	9.83	5.17	4.17	0	0	0	0	0	0	0	0	0	0	0	0	0	95	0	95	0	5	0	5	0	0	0	0	2320	2760	0	34420.3	0	34420.3	0
E086	NO VACCINE	Negative		Negative		Negative		L20B POSITIVE	P1VACCINE	7.17	5.83	5.17	7.17	6.17	4.83	10.5	8.83	6.83	0	0	0	0	0	0	0	0	0	0	0	0	15	15	15	15	5	0	5	5	0	0	0	0	4140	1460	3623.19	10274	3623.19	10274	1207.73
E091	ORAL (bOPV)	Negative		Negative		Negative		Negative		9.17	8.5	8.5	9.17	9.17	10.5	8.83	9.17	10.5	0	0	15	0	0	0	30	0	0	0	0	0	5	20	5	25	0	0	0	0	5	15	5	25	1460	2200	3424.66	9090.91	3424.66	11363.6	0
F024	ORAL (bOPV)	Negative		Negative		Negative		Negative		5.5	4.17	6.17	6.17	7.17	9.83	4.83	5.83	8.83	0	0	0	0	0	0	0	0	0	0	0	0	0	0	0	20	5	0	5	0	0	0	5	15	1840	1020	0	0	0	19607.8	2717.39
F025	ORAL (bOPV)	Negative		L20B POSITIVE	P1VACCINE	Negative		Negative		7.17	5.83	5.5	8.17	7.5	10.5	9.17	6.17	9.5	0	0	0	0	0	0	0	0	0	0	0	0	0	0	0	0	0	0	5	0	0	0	0	0	4320	2860	0	0	0	0	0
F026	ORAL (bOPV)	Negative		Negative		Negative				7.5	6.17	2.5	7.83	8.5	9.83	8.17	8.5	9.5	0	0	0	0	0	0	0	0	0	0	0	0	0	0	0	0	0	0	0	0	0	0	0	0	0	0	0	0	0	0	0
F044	INTRAMUSCULAR (IPV)	Negative		Negative		Negative		Negative		6.5	4.83	7.5	10.5	10.5	10.5	10.5	10.5	10.5	0	0	10	0	0	0	50	0	0	0	15	0	10	10	35	10	25	10	85	20	35	0	75	0	2780	2240	3597.12	4464.29	12589.9	4464.29	8992.81
F045	NO VACCINE	Negative		Negative		Negative		Negative		6.17	4.83	6.17	6.17	5.5	6.17	5.17	4.5	5.83	0	0	0	0	0	0	0	0	0	0	0	0	0	0	0	20	0	0	0	0	0	0	0	0	1660	1320	0	0	0	15151.5	0
F046	INTRAMUSCULAR (IPV)	Negative		Negative		Negative		Negative		5.5	4.17	2.5	10.5	10.5	10.5	10.5	10.5	10.5	0	0	0	0	0	0	0	0	0	0	0	0	15	60	50	120	210	65	210	130	80	10	80	40	2650	4520	5660.38	13274.3	18867.9	26548.7	79245.3
F047	NO VACCINE	Negative		Negative		Negative		Negative		7.17	5.83	4.17	6.83	6.17	6.5	6.83	6.17	6.17	20	0	50	0	20	0	50	0	30	0	130	0	0	0	0	25	0	0	0	0	0	0	0	0	1100	1300	0	0	0	19230.8	0
F061	NO VACCINE	Negative		Negative		Negative		Negative		6.5	5.17	4.17	6.5	4.83	4.83	6.5	5.5	4.5	0	0	0	0	0	0	0	0	0	0	0	0	0	0	0	0	0	0	0	0	0	0	0	0	4720	3440	0	0	0	0	0
F064	NO VACCINE			Negative						6.5	6.5	4.5							0	0	0	0	0	0	0	0	0	0	0	0	5	50	10	60	0	0	0	15	0	0	0	0	440	660	11363.6	75757.6	22727.3	90909.1	0
F065	INTRAMUSCULAR (IPV)			Negative						6.5	6.5	4.5							0	0	0	0	0	0	0	0	0	0	0	0	235	10	475	60	175	0	200	40	245	5	335	100	5620	5920	41814.9	1689.19	84519.6	10135.1	31138.8
F072	ORAL (bOPV)	L20B POSITIVE	P3VACCINE	Negative		Negative		Negative		6.17	5.17	2.5	8.5	9.17	8.17	8.83	9.5	7.83	0	0	0	0	0	0	0	0	0	0	0	0	0	0	0	0	0	0	0	0	0	0	15	10	1740	1000	0	0	0	0	0
F079	ORAL (bOPV)	Negative		Negative		Negative		Negative		6.5	6.5	4.5	7.5	6.5	4.5	7.5	6.5	4.5	0	0	0	0	0	0	0	0	0	0	0	0	0	30	0	30	0	0	0	0	0	0	0	0	1460	1980	0	15151.5	0	15151.5	0
F080	ORAL (bOPV)	Negative		L20B POSITIVE	P1VACCINE	L20B POSITIVE	P1VACCINE	L20B POSITIVE	P3VACCINE	6.83	8.5	10.17	7.17	8.5	9.83	10.5	9.17	10.5	0	0	0	0	0	0	0	0	0	0	0	0	0	25	0	30	0	0	0	0	0	0	0	0	2200	1880	0	13297.9	0	15957.4	0
F081	ORAL (bOPV)	Negative		L20B POSITIVE	P1VACCINE+P3VACCINE	Negative		Negative		7.5	7.17	3.5	8.83	7.5	7.5	8.17	7.5	6.17	0	0	0	0	0	0	0	0	0	0	0	0	0	30	10	30	0	0	0	0	0	0	10	0	900	2360	0	12711.9	11111.1	12711.9	0
F082	NO VACCINE	Negative		L20B POSITIVE	P1VACCINE+P3VACCINE	L20B POSITIVE	P3VACCINE	Negative		7.5	6.5	5.17	7.17	6.5	5.5	8.5	7.83	9.17	0	0	0	0	0	0	0	0	0	0	0	0	0	0	0	0	0	0	0	0	0	0	0	0	960	2160	0	0	0	0	0
F083	INTRAMUSCULAR (IPV)	Negative		Negative		Negative		Negative		8.83	7.17	8.83	10.5	10.5	10.5	10.5	10.5	10.5	0	0	0	0	0	0	0	0	0	0	0	0	150	0	175	0	1040	80	1635	80	5	0	30	0	4080	2960	36764.7	0	42892.2	0	254902
F084	ORAL (bOPV)	Negative		Negative		Negative		Negative		7.83	6.5	5.17	7.5	5.83	6.17	7.83	6.5	5.17	0	0	0	0	0	0	0	0	0	0	0	0	0	5	0	15	15	0	15	0	5	0	25	15	3240	3140	0	1592.36	0	4777.07	4629.63
F085	INTRAMUSCULAR (IPV)	Negative		L20B POSITIVE	P3VACCINE	L20B POSITIVE	P3VACCINE	L20B POSITIVE	P3VACCINE	6.5	5.83	6.17	10.5	10.17	10.5	10.5	10.5	10.5	0	0	0	0	0	0	0	0	0	0	0	0	105	25	240	50	210	135	320	245	50	15	190	45	4920	5520	21341.5	4528.99	48780.5	9057.97	42682.9
G024	ORAL (bOPV)	Negative		L20B POSITIVE	P1VACCINE	L20B POSITIVE	P1VACCINE	Negative		8.83	6.17	7.5	9.5	9.17	10.5	10.17	8.5	10.17	0	0	10	0	10	0	25	0	0	0	0	0	0	10	20	70	0	0	0	70	5	40	15	80	2600	1200	0	8333.33	7692.31	58333.3	0
G025	ORAL (bOPV)	Negative		Negative		Negative		Negative		8.17	2.5	5.83	8.5	5.17	8.83	8.5	3.83	8.17	0	0	10	0	0	0	0	0	0	40	10	0	0	0	0	0	0	0	0	0	5	5	5	5	1780	500	0	0	0	0	0
G026	NO VACCINE	Negative		L20B POSITIVE	P1VACCINE+P3VACCINE	L20B POSITIVE	P1VACCINE+P3VACCINE	L20B POSITIVE	P3VACCINE	5.17	4.5	6.83	5.5	4.5	6.5	8.5	8.83	10.5	0	0	0	0	0	0	0	0	0	0	0	0	0	0	0	0	0	0	0	0	0	0	0	0	1360	680	0	0	0	0	0
G027	INTRAMUSCULAR (IPV)	Negative		L20B POSITIVE	P3VACCINE	Negative		Negative		8.17	5.17	5.5	10.5	10.5	10.5	10.5	10.5	10.17	5	0	10	0	15	0	15	0	10	0	15	0	0	0	5	35	15	20	15	60	0	15	15	50	5220	2680	0	0	957.854	13059.7	2873.56
G041	INTRAMUSCULAR (IPV)	Negative		Negative		Negative		Negative		8.5	7.5	5.17	9.17	9.17	10.5	8.83	8.17	10.5	0	0	0	0	0	0	0	0	0	0	0	0	0	30	10	90	5	25	10	25	940	960	945	1240	3060	7160	0	4189.94	3267.97	12569.8	1633.99
G042	ORAL (bOPV)	Negative		L20B POSITIVE	P1VACCINE	Negative		Negative		7.17	4.5	5.17	7.17	5.17	10.5	7.17	4.83	10.17	0	0	0	0	0	0	0	0	0	0	0	0	0	0	0	0	0	0	0	0	5	0	10	0	2140	1260	0	0	0	0	0
G045	INTRAMUSCULAR (IPV)	Negative		Negative		Negative		Negative		3.17	4.17	5.17	10.5	10.5	10.5	10.17	10.17	10.5	0	0	0	0	0	0	0	0	0	0	0	0	85	25	315	50	15	25	35	25	10	10	25	30	3380	3140	25147.9	7961.78	93195.3	15923.6	4437.87
G046	INTRAMUSCULAR (IPV)	Negative		Negative		Negative		Negative		5.17	5.5	4.83	10.5	10.5	10.5	8.83	10.5	10.5	0	0	0	0	0	0	0	0	0	0	0	0	145	50	170	95	395	125	550	125	60	10	205	40	4560	6900	31798.2	7246.38	37280.7	13768.1	86622.8
G062	INTRAMUSCULAR (IPV)	Negative		L20B POSITIVE	P3VACCINE	Negative		Negative		6.17	4.5	4.5	9.17	10.5	10.5	8.17	9.17	10.17	0	0	0	0	0	0	10	0	5	0	10	0	0	25	10	85	90	45	90	100	5	20	30	60	1360	2060	0	12135.9	7352.94	41262.1	66176.5
G063	INTRAMUSCULAR (IPV)	Negative		Negative		Negative		Negative		8.5	5.5	7.5	10.5	10.5	10.5	10.17	10.17	10.5	0	0	0	0	0	0	0	0	0	0	0	0	0	10	25	65	140	70	325	130	0	5	35	45	3360	1400	0	7142.86	7440.48	46428.6	41666.7
G064	ORAL (bOPV)	Negative		Negative		Negative		Negative		8.5	5.17	4.5	8.83	6.83	10.17	9.17	5.83	8.83	0	0	0	0	0	0	0	0	0	0	0	0	20	0	20	0	10	0	25	0	15	0	25	0	1180	420	16949.2	0	16949.2	0	8474.58
G065	INTRAMUSCULAR (IPV)	Negative		L20B POSITIVE	P1VACCINE	Negative		Negative		5.5	3.17	2.83	10.5	10.5	10.5	10.5	10.5	10.5	0	0	0	0	0	0	0	0	0	0	0	0	60	0	210	40	185	0	660	115	170	5	420	25	4480	2160	13392.9	0	46875	18518.5	41294.6
G066	NO VACCINE	Negative		L20B POSITIVE	P3VACCINE	L20B POSITIVE	P3VACCINE	Negative		6.5	4.83	4.5	6.83	5.17	4.5	9.83	5.83	8.17	0	0	0	0	0	0	10	0	0	0	0	0	0	0	0	0	0	0	0	0	0	0	0	0	2200	980	0	0	0	0	0
G068	ORAL (bOPV)	Negative		Negative		Negative		Negative		7.17	3.83	2.5	7.17	5.17	7.83	7.5	5.17	6.17	0	0	0	0	0	0	0	0	0	0	0	0	0	10	5	40	0	5	0	5	0	0	0	0	2460	2860	0	3496.5	2032.52	13986	0
G069	NO VACCINE			Negative						6.83	6.83	4.83							0	0	0	0	0	0	0	0	0	0	0	0	0	0	0	0	0	0	0	0	0	0	0	0	0	0	0	0	0	0	0
G072	NO VACCINE	Negative		L20B POSITIVE	P1VACCINE	L20B POSITIVE	P1VACCINE+P3VACCINE	Negative		7.17	4.5	3.83	6.83	4.17	4.5	10.5	8.17	10.17	0	0	0	0	0	0	0	0	0	0	0	0	0	0	5	30	0	0	0	0	0	0	0	0	3780	4360	0	0	1322.75	6880.73	0
G081	ORAL (bOPV)	Negative		Negative		Negative		Negative		5.17	7.17	7.5	4.5	4.83	5.5	5.83	3.5	4.5	0	0	0	0	0	0	0	0	0	0	0	0	0	0	0	0	0	0	0	0	5	0	10	0	1800	900	0	0	0	0	0
G082	ORAL (bOPV)	Negative		Negative		Negative		Negative		6.5	5.5	6.17	8.17	5.83	6.17	7.17	5.17	6.5	0	0	0	0	0	0	0	0	0	0	0	0	0	0	0	0	0	0	0	0	0	0	0	0	540	1060	0	0	0	0	0
G083	ORAL (bOPV)	Negative		Negative		Negative		Negative		7.83	5.17	5.5	10.5	6.17	6.83	10.5	5.5	6.5	0	0	0	0	0	0	0	0	0	0	10	0	5	0	5	0	0	0	0	0	0	5	0	5	1820	1120	2747.25	0	2747.25	0	0
G084	INTRAMUSCULAR (IPV)	Negative		Negative		Negative		Negative		5.17	6.83	6.83	10.5	9.83	10.5	10.17	9.17	10.5	0	0	0	0	0	0	0	0	0	0	0	0	0	0	35	5	35	5	35	15	15	0	35	0	940	2060	0	0	37234	2427.18	37234
G085	ORAL (bOPV)	Negative		Negative		Negative		Negative		8.83	7.17	5.5	8.83	7.83	6.5	8.5	7.17	5.83	0	0	0	0	0	0	0	0	0	0	0	0	0	0	0	0	0	0	0	0	0	0	0	0	500	200	0	0	0	0	0
H026	ORAL (bOPV)	Negative		Negative		Negative		Negative		4.5	5.5	3.17	7.5	7.5	6.17	6.5	6.17	4.5	0	0	0	0	0	0	0	0	0	0	10	0	0	0	10	0	0	0	15	0	50	0	60	5	1080	720	0	0	9259.26	0	0
H027	ORAL (bOPV)	Negative		L20B POSITIVE	P1VACCINE	L20B POSITIVE	P1VACCINE	L20B POSITIVE	P1VACCINE	6.83	7.17	7.17	6.83	6.5	7.17	10.5	9.5	9.5	0	0	25	0	0	0	15	0	0	0	20	0	0	0	0	0	0	0	0	0	0	0	0	10	3000	860	0	0	0	0	0
H028	INTRAMUSCULAR (IPV)	Negative		Negative		Negative		Negative		5.17	4.17	3.5	10.5	10.5	10.5	10.5	10.5	10.5	10	0	40	0	0	0	0	0	35	0	40	0	10	10	140	70	240	35	405	105	275	20	345	20	5860	2740	1706.48	3649.64	23890.8	25547.4	40955.6
H029	INTRAMUSCULAR (IPV)	Negative		Negative		Negative		Negative		6.83	6.83	6.5	10.5	10.5	10.5	10.5	10.5	10.5	0	0	0	0	0	0	0	0	0	0	0	0	5	0	15	0	5	20	10	50	0	20	0	40	2940	1520	1700.68	0	5102.04	0	1700.68
H045	ORAL (bOPV)	Negative		Negative		Negative		Negative		8.5	7.5	5.83	10.5	10.5	10.5	10.5	9.5	10.5	5	0	0	0	0	0	0	0	0	0	0	0	5	15	5	15	0	5	0	5	0	0	0	0	560	1300	8928.57	11538.5	8928.57	11538.5	0
H048	NO VACCINE	Negative		Negative		Negative		Negative		7.5	5.83	5.5	7.17	6.5	4.83	7.17	5.83	5.17	0	0	0	0	0	0	0	15	0	0	0	0	0	0	0	30	0	0	0	0	0	0	0	0	4400	3420	0	0	0	8771.93	0
H049	ORAL (bOPV)	Negative		Negative		Negative		Negative		6.83	6.5	6.5	10.5	7.5	10.5	10.5	6.5	9.83	0	0	0	0	0	0	0	10	0	0	0	0	5	0	5	20	0	0	0	0	0	0	5	0	1660	1700	3012.05	0	3012.05	11764.7	0
H054	NO VACCINE	Negative		L20B POSITIVE	P3VACCINE	L20B POSITIVE	P1VACCINE	L20B POSITIVE	P1VACCINE+P3VACCINE	6.17	6.5	6.17	6.17	7.17	6.17	10.5	9.17	9.5	0	0	0	0	0	0	0	0	0	0	0	0	0	0	5	15	0	0	0	0	0	0	5	10	1020	1240	0	0	4901.96	12096.8	0
H064	NO VACCINE	Negative		Negative		L20B POSITIVE	P3VACCINE	L20B POSITIVE	P3VACCINE	8.83	3.5	3.83	8.5	3.5	3.5	9.17	6.5	8.83	0	0	0	0	0	0	0	0	0	0	0	0	0	0	0	0	0	0	0	0	0	0	0	0	880	380	0	0	0	0	0
H065	INTRAMUSCULAR (IPV)	Negative		Negative		Negative		Negative		5.5	4.5	5.17	10.5	10.5	10.5	10.5	10.5	10.5	0	0	10	0	0	0	0	0	0	0	30	10	10	20	45	110	55	80	175	270	20	5	80	10	2400	5920	4166.67	3378.38	18750	18581.1	22916.7
H066	ORAL (bOPV)	Negative		Negative		Negative		Negative		8.83	10.17	7.5	9.83	10.5	10.5	9.5	10.5	9.83	0	0	0	0	0	0	0	0	0	0	0	0	0	0	15	15	5	0	5	0	10	0	15	0	700	1480	0	0	21428.6	10135.1	7142.86
H067	INTRAMUSCULAR (IPV)	Negative		Negative		L20B POSITIVE	P3VACCINE	Negative		5.5	5.83	6.5	10.5	10.5	10.5	10.5	10.17	10.17	0	0	0	0	0	0	0	0	0	0	0	0	70	45	155	160	40	45	45	55	10	10	10	30	1720	2200	40697.7	20454.5	90116.3	72727.3	23255.8
H068	INTRAMUSCULAR (IPV)	Negative		Negative		Negative		Negative		6.83	5.5	6.5	10.5	10.5	10.5	10.5	10.5	10.5	0	0	10	0	0	0	0	0	0	0	0	0	15	0	45	25	450	90	475	125	195	0	290	0	2540	3320	5905.51	0	17716.5	7530.12	177165
H069	NO VACCINE	Negative		L20B POSITIVE	P3VACCINE	L20B POSITIVE	P3VACCINE	Negative		6.5	5.17	6.17	5.5	5.5	5.83	6.83	8.5	10.5	0	0	0	0	0	0	0	0	0	0	0	0	0	0	0	0	0	0	0	0	0	0	0	0	2440	1620	0	0	0	0	0
H082	ORAL (bOPV)	Negative		Negative		Negative		Negative		6.17	6.17	3.5	10.17	8.5	10.17	9.83	7.83	8.5	0	0	0	0	0	0	0	0	0	0	0	0	0	0	0	0	0	0	0	0	10	0	20	0	1500	740	0	0	0	0	0
H083	NO VACCINE	Negative		L20B POSITIVE	P3VACCINE	L20B POSITIVE	P3VACCINE	Negative		6.17	6.83	6.83	7.17	7.5	7.5	7.83	7.83	9.17	0	0	0	0	0	0	0	0	0	0	0	0	0	5	0	10	0	0	0	0	5	0	5	5	780	1140	0	4385.96	0	8771.93	0
H084	ORAL (bOPV)	Negative		Negative		Negative		Negative		7.5	4.5	5.5	10.5	7.17	7.17	9.17	6.83	5.83	0	0	0	0	0	0	0	0	0	0	0	0	55	0	65	5	120	0	150	0	85	0	115	0	1520	3380	36184.2	0	42763.2	1479.29	78947.4
H085	INTRAMUSCULAR (IPV)	Negative		Negative		Negative		Negative		7.83	8.83	8.5	10.5	10.5	10.5	10.5	10.5	10.5	0	0	0	0	0	0	0	0	0	0	0	0	10	20	60	25	60	10	65	10	10	0	10	0	2160	2320	4629.63	8620.69	27777.8	10775.9	27777.8
H086	NO VACCINE	Negative		L20B POSITIVE	P3VACCINE	L20B POSITIVE	P1VACCINE	L20B POSITIVE	P1VACCINE	9.83	8.5	6.5	9.5	8.83	7.17	10.5	10.5	9.5	0	0	0	0	0	0	0	0	0	0	0	0	0	0	0	0	0	0	0	0	5	0	15	0	300	580	0	0	0	0	0
H087	NO VACCINE	Negative		Negative		Negative		Negative		6.5	8.5	7.5	5.83	7.83	7.83	7.17	7.5	7.5	0	0	0	0	0	0	0	0	0	0	0	0	0	0	0	0	0	0	0	0	0	0	0	0	540	1180	0	0	0	0	0
I024	ORAL (bOPV)	Negative		L20B POSITIVE	P1VACCINE	L20B POSITIVE	P1VACCINE+P3VACCINE	L20B POSITIVE	P3VACCINE	6.5	5.5	4.17	6.83	6.5	4.83	10.5	10.5	10.5	0	0	0	0	0	0	0	0	0	0	0	0	145	10	145	25	105	30	185	415	230	5	260	25	5290	1860	27410.2	5376.34	27410.2	13440.9	19848.8
I027	ORAL (bOPV)	Negative		L20B POSITIVE	P3VACCINE	L20B POSITIVE	P3VACCINE	L20B POSITIVE	P3VACCINE	7.17	4.83	6.5	8.17	5.17	6.5	7.5	6.17	7.17	0	0	0	0	0	0	0	0	0	0	0	0	0	0	0	0	0	0	0	0	0	0	0	0	1420	520	0	0	0	0	0
I028	ORAL (bOPV)	Negative		Negative		Negative		Negative		9.5	7.5	5.5	9.17	6.83	5.5	8.83	7.5	5.17	0	0	0	0	0	0	0	0	0	0	0	0	0	0	15	0	0	0	0	0	0	0	0	0	4900	720	0	0	3061.22	0	0
I030	INTRAMUSCULAR (IPV)	Negative		Negative		Negative		Negative		6.83	5.5	7.17	10.5	10.5	10.5	10.5	10.17	10.5	0	0	0	0	0	0	0	0	0	0	0	0	0	0	30	0	0	0	0	0	5	0	5	0	4420	4140	0	0	6787.33	0	0
I041	NO VACCINE	Negative		Negative		Negative		Negative		6.83	7.17	5.83	6.17	6.83	5.83	6.17	6.5	5.17	60	0	75	0	45	0	90	0	85	0	110	0	15	0	55	0	0	0	0	0	20	0	55	0	2270	1020	6607.93	0	24229.1	0	0
I042	INTRAMUSCULAR (IPV)	Negative		Negative		L20B POSITIVE	P1VACCINE	Negative		6.5	6.17	5.17	10.17	10.5	10.5	10.5	10.5	10.5	0	0	0	0	0	0	0	0	0	0	0	0	15	20	65	75	255	50	350	320	15	5	65	15	11520	6220	1302.08	3215.43	5642.36	12057.9	22135.4
I043	INTRAMUSCULAR (IPV)	Negative		Negative		Negative		Negative		5.83	5.83	4.83	10.5	10.5	10.5	10.5	10.5	10.5	55	0	115	0	55	0	150	0	390	0	420	0	0	5	0	10	20	0	20	10	10	0	10	10	4380	700	0	7142.86	0	14285.7	4566.21
I047	NO VACCINE	Negative		L20B POSITIVE	P1VACCINE+P3VACCINE	L20B POSITIVE	P1VACCINE+P3VACCINE	Negative		9.5	6.5	4.5	9.17	5.83	4.5	10.5	7.5	9.83	0	0	0	0	0	0	0	0	0	0	0	0	0	5	5	5	0	0	0	0	0	0	0	0	4780	1560	0	3205.13	1046.03	3205.13	0
I057	NO VACCINE	Negative		L20B POSITIVE	P1VACCINE	L20B POSITIVE	P3VACCINE	Negative		8.5	5.83	6.5	8.17	5.17	6.17	10.5	10.5	10.5	0	0	0	0	0	0	0	0	0	0	0	0	0	0	0	0	0	0	0	0	0	0	0	0	720	420	0	0	0	0	0
I058	NO VACCINE	Negative		L20B POSITIVE	P3VACCINE	L20B POSITIVE	P3VACCINE	Negative		8.83	5.17	4.17	8.17	5.17	4.5	8.17	9.17	9.83	0	0	0	0	0	0	0	0	0	0	0	0	0	10	5	15	0	0	0	0	0	0	0	20	1460	2100	0	4761.9	3424.66	7142.86	0
I059	INTRAMUSCULAR (IPV)	Negative		Negative		Negative		Negative		5.83	5.83	5.5	10.5	10.5	10.5	10.5	10.5	10.5	0	0	0	0	0	0	0	0	0	5	0	10	100	145	130	200	360	80	690	195	130	100	295	335	5000	9460	20000	15327.7	26000	21141.6	72000
I060	INTRAMUSCULAR (IPV)	Negative		Negative		Negative		Negative		6.5	3.83	4.5	10.5	10.5	10.5	10.5	10.5	10.5	0	0	0	0	0	0	0	0	0	0	0	0	85	145	190	455	215	145	315	225	895	90	1005	110	7740	9080	10981.9	15969.2	24547.8	50110.1	27777.8
I063	ORAL (bOPV)	Negative		Negative		Negative		Negative		4.5	4.17	3.83	10.5	7.5	9.17	8.83	6.17	6.83	0	0	0	0	0	0	0	0	5	0	15	10	0	0	0	0	0	0	0	0	0	0	0	0	1480	1120	0	0	0	0	0
I065	NO VACCINE	Negative		Negative		Negative		Negative		7.17	6.17	5.17	7.17	5.83	5.17	6.83	5.83	5.83	0	0	0	0	0	0	0	0	0	0	0	0	0	0	0	10	0	5	0	5	0	15	0	20	5940	6340	0	0	0	1577.29	0
I068	NO VACCINE	Negative		L20B POSITIVE	P1VACCINE+P3VACCINE	L20B POSITIVE	P1VACCINE+P3VACCINE	Negative		7.5	4.5	6.5	7.83	4.5	6.17	10.5	5.83	10.17	0	0	0	0	0	0	0	0	0	0	0	0	5	0	5	0	0	0	0	0	0	5	0	5	1160	760	4310.34	0	4310.34	0	0
I081	INTRAMUSCULAR (IPV)	Negative		Negative		Negative		Negative		7.5	5.17	4.5	10.5	10.5	10.5	10.5	10.5	10.5	0	0	0	0	0	0	0	0	0	0	0	0	80	50	270	180	410	230	610	330	20	0	80	45	3540	1940	22598.9	25773.2	76271.2	92783.5	115819
I082	ORAL (bOPV)	Negative		L20B POSITIVE	P1VACCINE	L20B POSITIVE	P1VACCINE	Negative		7.5	6.5	3.83	7.5	6.5	10.5	10.5	10.5	9.17	0	0	0	0	0	0	0	0	0	0	0	0	10	0	15	5	0	0	0	0	10	5	10	10	4000	4440	2500	0	3750	1126.13	0
I083	ORAL (bOPV)	Negative		Negative		Negative		Negative		9.17	7.17	3.5	9.5	8.17	10.5	8.83	7.83	8.83	0	0	0	0	0	0	0	0	0	0	0	0	5	0	35	15	10	0	15	20	30	0	50	20	4760	2120	1050.42	0	7352.94	7075.47	2100.84
I084	ORAL (bOPV)	Negative		L20B POSITIVE	P1VACCINE	L20B POSITIVE	P1VACCINE	Negative		7.5	7.83	10.17	6.5	6.83	9.5	10.5	10.17	10.5	0	0	20	0	0	0	0	0	0	0	0	0	0	0	0	0	0	0	0	0	0	0	0	0	0	0	0	0	0	0	0
I086	NO VACCINE	Negative		L20B POSITIVE	P1VACCINE+P3VACCINE	L20B POSITIVE	P1VACCINE+P3VACCINE	Negative		8.17	6.17	5.5	8.5	5.5	5.5	10.5	9.5	10.5	0	0	0	0	0	0	0	0	0	0	0	0	0	0	5	15	0	0	5	5	0	10	10	35	6000	3370	0	0	833.333	4451.04	0
J026	INTRAMUSCULAR (IPV)	Negative		Negative		Negative		Negative		4.83	5.83	2.5	10.5	10.5	10.5	10.17	10.5	10.5	0	0	0	0	0	0	0	0	0	0	25	0	30	45	60	80	255	25	360	50	50	10	50	15	9980	1500	3006.01	30000	6012.02	53333.3	25551.1
J027	INTRAMUSCULAR (IPV)	Negative		L20B POSITIVE	P1VACCINE+P3VACCINE	L20B POSITIVE	P3VACCINE	L20B POSITIVE	P3VACCINE	8.5	6.17	4.5	10.5	10.5	10.5	10.5	10.5	10.5	0	0	80	0	0	0	0	0	0	0	0	0	40	70	80	155	110	90	110	90	80	0	100	10	5390	1590	7421.15	44025.2	14842.3	97484.3	20408.2
J028	INTRAMUSCULAR (IPV)	Negative		Negative		Negative		Negative		6.83	5.83	5.83	10.5	10.17	10.5	10.17	10.5	10.5	0	0	0	0	0	0	0	0	0	0	0	0	960	120	1190	125	900	85	900	315	340	75	340	155	5210	1220	184261	98360.7	228407	102459	172745
J030	INTRAMUSCULAR (IPV)	Negative		Negative		Negative		Negative		7.17	5.5	2.83	10.5	10.17	10.5	10.5	9.17	10.5	0	0	0	0	0	0	0	0	0	0	0	0	110	50	195	210	280	25	280	50	15	5	35	35	7620	1720	14435.7	29069.8	25590.6	122093	36745.4
J043	INTRAMUSCULAR (IPV)	Negative		Negative		Negative		Negative		5.83	7.5	2.83	10.5	10.5	10.5	10.5	10.5	10.5	0	0	0	0	0	0	0	0	0	0	0	0	10	60	100	85	80	20	350	160	75	0	120	10	3940	2640	2538.07	22727.3	25380.7	32197	20304.6
J044	ORAL (bOPV)	L20B POSITIVE	P3VACCINE	Negative		Negative		Negative		7.5	7.17	6.5	9.83	8.5	9.5	9.5	8.5	8.83	0	0	0	0	0	0	0	0	0	0	0	0	5	5	5	5	0	0	5	5	5	5	5	5	9600	3220	520.833	1552.8	520.833	1552.8	0
J045	NO VACCINE	Negative		L20B POSITIVE	P1VACCINE	Negative		Negative		9.5	3.83	3.83	9.17	4.17	3.83	9.83	4.5	3.17	0	0	0	0	0	0	0	0	0	0	0	0	0	5	0	5	0	0	0	0	0	0	0	20	1600	1340	0	3731.34	0	3731.34	0
J046	NO VACCINE	Negative		Negative		Negative		Negative		8.17	7.83	5.17	8.17	7.83	5.5	9.5	8.5	5.83	0	0	0	0	0	0	0	0	0	0	0	0	0	0	0	0	0	0	0	0	0	0	0	0	10400	12080	0	0	0	0	0
J062	ORAL (bOPV)	Negative		L20B POSITIVE	P3VACCINE	L20B POSITIVE	P3VACCINE	Negative		8.17	7.5	8.5	10.5	6.83	8.5	10.5	7.5	10.5	0	0	0	0	0	0	0	0	0	0	0	0	245	5	815	150	0	0	335	15	45	25	640	330	6740	3360	36350.1	1488.1	120920	44642.9	0
J063	ORAL (bOPV)	Negative		L20B POSITIVE	P1VACCINE	L20B POSITIVE	P1VACCINE	Negative		6.5	3.17	3.17	9.17	4.5	10.5	10.5	3.17	8.5	0	0	0	0	0	0	0	0	0	0	0	0	0	0	0	0	0	5	5	15	0	0	10	10	1160	960	0	0	0	0	0
J065	ORAL (bOPV)	Negative		Negative		Negative		L20B POSITIVE	P3VACCINE	8.5	6.83	5.83	10.5	9.83	9.83	10.5	10.5	10.5	0	0	0	0	0	0	0	0	0	0	0	0	0	0	10	10	0	0	10	75	0	0	0	0	2620	1400	0	0	3816.79	7142.86	0
J067	INTRAMUSCULAR (IPV)	Negative		L20B POSITIVE	P3VACCINE	L20B POSITIVE	P3VACCINE	Negative		8.5	8.5	3.5	10.17	10.5	10.5	9.83	10.5	10.5	0	0	0	0	0	0	0	0	0	0	0	0	5	0	5	30	30	20	30	60	20	15	25	20	2220	3160	2252.25	0	2252.25	9493.67	13513.5
J068	NO VACCINE	Negative		Negative		Negative		Negative		6.5	4.83	6.17	5.83	4.83	5.17	5.83	4.5	5.5	0	0	0	0	0	0	25	0	0	0	0	0	0	20	10	20	0	0	0	0	0	5	0	10	2320	760	0	26315.8	4310.34	26315.8	0
J069	INTRAMUSCULAR (IPV)	Negative		Negative		Negative		Negative		3.5	3.5	8.17	10.5	10.17	10.5	10.5	9.5	10.5	0	0	0	0	0	0	0	0	0	0	0	0	265	155	335	300	345	20	710	110	20	10	70	115	4200	3240	63095.2	47839.5	79761.9	92592.6	82142.9
J080	ORAL (bOPV)	Negative		L20B POSITIVE	P3VACCINE	L20B POSITIVE	P3VACCINE	L20B POSITIVE	P3VACCINE	6.83	5.5	3.5	7.5	5.5	3.83	7.5	6.17	6.5	0	0	0	0	0	0	0	0	0	0	0	0	0	0	0	0	0	0	0	0	0	0	0	0	2360	1620	0	0	0	0	0
J081	NO VACCINE	Negative		L20B POSITIVE	P1VACCINE+P3VACCINE	L20B POSITIVE	P1VACCINE+P3VACCINE	L20B POSITIVE	P3VACCINE	6.83	3.5	5.17	6.5	4.17	5.5	10.5	8.83	10.17	0	0	0	0	0	0	0	0	0	0	0	0	0	0	0	0	0	0	0	0	0	0	0	0	2280	1640	0	0	0	0	0
J085	ORAL (bOPV)	Negative		L20B POSITIVE	P3VACCINE	L20B POSITIVE	P3VACCINE	L20B POSITIVE	P3VACCINE	4.83	3.17	2.5	3.83	3.5	2.5	4.17	4.17	4.5	0	0	0	0	0	0	0	0	0	0	0	0	0	0	0	0	0	5	0	20	0	0	0	0	720	560	0	0	0	0	0
J086	NO VACCINE	Negative		Negative		L20B POSITIVE	P1VACCINE	L20B POSITIVE	P1VACCINE	7.17	7.5	5.17	7.5	7.17	5.5	10.5	8.5	5.83	0	0	0	0	0	0	0	0	0	0	0	0	0	0	0	0	0	0	10	10	0	0	0	35	1860	3320	0	0	0	0	0
J087	ORAL (bOPV)	Negative		Negative		Negative		Negative		10.17	6.5	6.17	10.5	5.83	6.5	9.5	6.17	5.83	0	0	0	0	0	0	0	0	0	0	0	0	0	0	0	0	0	0	0	0	0	0	0	0	2120	1680	0	0	0	0	0
J088	ORAL (bOPV)	Negative		Negative		Negative		Negative		7.83	5.5	4.83	8.17	6.17	6.5	7.83	6.17	6.17	0	0	0	0	0	0	0	0	0	0	0	0	0	15	0	15	0	0	0	0	0	10	15	10	4650	1490	0	10067.1	0	10067.1	0
[truncated: 7 more columns]
